# Supplementary material for: Bodily Expression Support for Creative Dance Education by Grasping-Type Musical Interface with Embedded Motion and Grasp Sensors
Source: Sensors (Basel). 2017 May 20;17(5):1171. doi: 10.3390/s17051171 (PMC5470916; doi:10.3390/s17051171)
Supplement: Supplementary file 1 [file sensors-17-01171-s001.zip]

Archive with 3 entries (3 files):
- Video S1-grasping.m4a
- Video S2-Raising arm.m4a
- Video S3-unconstrained circular hand motion.m4a
